# Supplementary material for: Altered hippocampal interneuron activity precedes ictal onset
Source: eLife. 2018 Nov 2;7:e40750. doi: 10.7554/eLife.40750 (PMC6245730; doi:10.7554/eLife.40750)
Supplement: Figure 2—source data 1. [file elife-40750-fig2-data1.xlsx]

## Sheet: Sheet1
	Figure 2
		Panel	Cell Type	N	Statistical Test	Comparison	P value
		B	PV	9	Wilcoxon Signed Rank Test, Bonferroni correction	Late Preictal	0.009
					Wilcoxon Signed Rank Test, Bonferroni correction	Ictal Period 1	0.08
					Wilcoxon Signed Rank Test, Bonferroni correction	Ictal Period 2	0.01
					Wilcoxon Signed Rank Test, Bonferroni correction	Ictal Period 3	0.01
					Wilcoxon Signed Rank Test, Bonferroni correction	Ictal Period 4	0.89
		C	SST	18	Wilcoxon Signed Rank Test, Bonferroni correction	Late Preictal	0.01
					Wilcoxon Signed Rank Test, Bonferroni correction	Ictal Period 1	0.01
					Wilcoxon Signed Rank Test, Bonferroni correction	Ictal Period 2	0.69
					Wilcoxon Signed Rank Test, Bonferroni correction	Ictal Period 3	0.69
					Wilcoxon Signed Rank Test, Bonferroni correction	Ictal Period 4	0.99
		D	RS	16	Wilcoxon Signed Rank Test, Bonferroni correction	Late Preictal	0.008
					Wilcoxon Signed Rank Test, Bonferroni correction	Ictal Period 1	0.01
					Wilcoxon Signed Rank Test, Bonferroni correction	Ictal Period 2	0.34
					Wilcoxon Signed Rank Test, Bonferroni correction	Ictal Period 3	0.01
					Wilcoxon Signed Rank Test, Bonferroni correction	Ictal Period 4	0.01
